# Supplementary material for: Synthesis, Characterization, and Toxicity Assessment of Zinc Oxide-Doped Manganese Oxide Nanoparticles in a Macrophage Model
Source: Pharmaceuticals (Basel). 2024 Jan 29;17(2):168. doi: 10.3390/ph17020168 (PMC10892842; doi:10.3390/ph17020168)
Supplement: Supplementary file 1 [file pharmaceuticals-17-00168-s001.zip]

Archive with 1 entries (1 files):
- pharmaceuticals-2830801-supplementary.pdf
